# Supplementary material for: An Architectural Multi-Agent System for a Pavement Monitoring System with Pothole Recognition in UAV Images
Source: Sensors (Basel). 2020 Oct 30;20(21):6205. doi: 10.3390/s20216205 (PMC7663208; doi:10.3390/s20216205)
Supplement: Supplementary file 1 [file sensors-20-06205-s001.zip]

Archive with 1 entries (1 files):
- sensors-944266-supplementary.MOV
